# Supplementary material for: Leading with purpose: Unraveling the impact of responsible leadership on employee green behavior in the workplace
Source: Heliyon. 2024 Apr 26;10(9):e30096. doi: 10.1016/j.heliyon.2024.e30096 (PMC11068640; doi:10.1016/j.heliyon.2024.e30096)
Supplement: Multimedia component 1 [file mmc1.xlsx]

## Sheet: Sheet1
constructs	items
responsible leadership	My direct supervisor demonstrates awareness of the relevant stakeholder claims
	My direct supervisor considers the consequences of decisions for the affected stakeholders
	My direct supervisor involves the affected stakeholders in the decision-making process
	My direct supervisor weighs different stakeholder claims before making a decision
	My direct supervisor tries to achieve a consensus among the affected stakeholders
stakeholder values	Being ethical and socially responsible if the most importantthing a firm can do.
	The ethics and social responsibility of a firm is essential to itslong-term profitability.
	The overall effectiveness of a business can be determinedto a great extent by the degree to which it is ethical andsocially responsible.
	Business ethics and social responsibility are critical to thesurvival of a business enterprise.
	Business has a social responsibility beyond making a profit.Social responsibility and profitability can be compatible.Good ethics is often good business.
	A firm's first priority should be employee morale.
Felt obligation for constructive change	l owe it to the organization to do whatever I can to come up with ideas/solutions to achieve its goal.
	l have an obligation to the organization to voice out my own opinions
	l feel a personal obligation to produce constructive suggestions to help the organization achieve its goals.
	l owe it to the organization to do what I can to come up with brilliant ideas, to ensure that our customers are well served and satisfied.
	l would feel an obligation to take time from my personal schedule to generate ideas/solutions for theorganization if it is needed.
positive emotion	Happy
	full of enthusiasm
	active and energetic
	proud
	inspired
green behavior	l stay informed of my company's environmentalinitiatives.
	I actively participate in environmental protection relatedtraining provided by the company.
	I take the initiative to learn environmental protection knowledge to improve environmental protection capabilities.
	I print double-sided whenever possible.
	l use personal water cups instead of disposable paper cups in the office.
	I complete the tasks assigned by the company in an environmentally friendly way.
	l perform the duties specified in the job description in an environmentally friendly manner.
	I spontaneously give my time to help my colleagues takethe environment into account in everything they do at work.
	l encourage my colleagues to adopt more environmentally conscious behavior.
	I encourage my colleagues to express their ideas andopinions on environmental issues.
	I make suggestions about environmentally friendly practices to managers to increase company's environmental performance.
	I try to draw management's attention to potentiallyenvironmentally unfriendly activities.
	l inform management of potentially environmentallyirresponsible policies and practices.
supervisor-subordinate relationship	During holidays or after office hours.I would call my supervisor or visit him/her.
	My supervisor invites me to his/her home for lunch or dinner.
	On special occasions such as my supervisor's birthday, I would definitely visit mysupervisor and send him/her gifts.
	l always actively share with my supervisor about my thoughts, problems,needs andfeelings.
	l care about and have a good understanding of my supervisor's family and workconditions.
	When there are conflicting opinions，I will definitely stand on my supervisor'sside.
